# Supplementary material for: Association between trace metal element concentrations in human blood plasma and early MAR embryological outcomes: a couple-based prospective cohort study
Source: Hum Reprod Open. 2025 Jun 10;2025(3):hoaf034. doi: 10.1093/hropen/hoaf034 (PMC12311266; doi:10.1093/hropen/hoaf034)
Supplement: hoaf034_Supplementary_Data [file hoaf034_supplementary_data.zip]

Archive with 1 entries (1 files):
- HRO-24-0359-R2_Supplementary Information.docx
